# Supplementary material for: Shadow enhancers can suppress input transcription factor noise through distinct regulatory logic
Source: eLife. 2020 Aug 17;9:e59351. doi: 10.7554/eLife.59351 (PMC7556877; doi:10.7554/eLife.59351)
Supplement: Supplementary file 1. — Each row corresponds to a construct, named in column 42, and columns 1–41 correspond to that AP bin of the embryo. The value in each cell in columns 1–41 is the number of nuclei used for correlation and total noise/covariance/inter-allele noise calculations in that AP bin for the given construct. The value in column 43 is the total number of independently imaged embryos for that construct. [file elife-59351-supp1.xls]

## Sheet: Sheet1
Construct	Number of independent embryos	AP Bin/Egg length	1 / 0%	2 / 2.5%	3 / 5%	4 / 7.5%	5 / 10%	6 / 12.5%`	7 / 15%	8 / 17.5%	9 / 20%	10 / 22.5%	11 / 25%	12 / 27.5%	13 / 30 %	14 / 32.5%	15 /35%	16 /37.5%	17 / 40%	18 / 42.5%	19 / 45 %	20 / 47.5%	21 / 50%	22 / 52.5%	23 / 55%	24 / 57.5%	25 / 60%	26 / 62.5%	27 / 65%	28 / 67.5%	29 / 70%	30 / 72.5%	31 / 75%	32 / 77.5%	33 / 80 %	24 / 82.5%	35 / 85%	36 / 87.5%	37 / 90%	38 / 92.5%	39 /95%	40 / 97.5%	41 / 100%
Kr Distal	11		0	0	0	0	0	0	0	0	0	0	0	0	0	0	0	1	28	80	116	176	193	194	220	185	213	170	107	73	25	15	2	2	2	0	0	0	0	0	0	0	0
Kr Proximal	11		0	0	0	0	0	0	0	0	0	0	8	6	4	1	1	14	18	74	141	222	200	169	136	88	18	4	0	0	0	0	0	0	0	0	0	0	0	0	0	0	0
2x Distal	8		0	0	0	0	0	0	0	0	0	0	0	0	0	0	0	0	10	30	64	129	126	159	176	175	178	165	133	100	40	11	7	0	0	0	0	0	0	0	0	0	0
2x Proximal	10		0	0	0	0	0	0	0	0	0	0	0	0	0	0	0	2	12	61	167	191	200	200	164	89	18	1	0	0	0	0	0	0	0	0	0	0	0	0	0	0	0
Shadow Pair	11		0	0	0	0	0	0	0	0	0	3	3	2	1	2	0	2	21	126	173	219	190	240	171	153	121	59	21	8	5	0	1	0	0	0	0	0	0	0	0	0	0
Distal 32C	6		0	0	0	0	0	0	0	0	0	0	0	0	0	0	0	4	8	46	78	88	104	118	79	74	62	44	48	21	10	7	1	0	0	0	0	0	0	0	0	0	0
Proxmial 32C	7		0	0	0	0	0	0	0	0	0	0	0	0	0	0	0	17	31	85	120	133	118	144	126	66	12	0	0	0	0	0	0	0	0	0	0	0	0	0	0	0	0
Shadow Pair 32C	13		0	0	0	0	0	0	0	0	0	0	0	0	0	3	2	26	77	140	187	209	205	185	184	134	110	60	8	2	1	3	0	0	0	0	0	0	0	0	0	0	0
2xProxmial 32C	12		0	0	0	0	0	0	0	0	0	4	7	2	4	1	6	20	38	104	193	191	179	169	143	103	45	1	0	0	0	0	0	0	0	0	0	0	0	0	0	0	0
Distal 17C	11		0	0	0	0	0	0	0	0	0	0	0	0	0	0	1	2	32	97	143	190	208	242	214	215	185	187	127	20	8	0	0	0	0	0	0	0	0	0	0	0	0
2XDistal 32C	8		0	0	0	0	0	0	0	0	0	0	0	0	0	0	0	0	2	48	83	172	130	185	159	158	166	128	108	73	51	17	0	0	0	0	0	0	0	0	0	0	0
Shadow Pair 17C	5		0	0	0	0	0	0	0	0	0	0	0	0	0	0	0	16	33	37	73	103	95	97	102	99	92	49	4	0	0	0	0	0	0	0	0	0	0	0	0	0	0
2xDistal 17C	8		0	0	0	0	0	0	0	0	0	0	0	0	0	0	0	0	6	69	146	203	182	203	199	185	150	147	118	46	7	0	0	0	0	0	0	0	0	0	0	0	0
Proxmial 17C	3		0	0	0	0	0	0	0	0	0	0	0	0	0	0	0	0	0	14	73	79	79	72	72	61	34	2	0	0	0	0	0	0	0	0	0	0	0	0	0	0	0
2xProximal 17C	7		0	0	0	0	0	0	0	0	0	0	0	0	0	2	1	0	0	27	111	139	143	134	127	68	1	0	0	0	0	0	0	0	0	0	0	0	0	0	0	0	0
Distal endogenous spacing	8		0	0	0	0	0	0	0	0	0	0	0	0	0	0	0	0	5	52	137	170	182	178	173	172	106	72	24	4	0	0	0	0	0	0	0	0	0	0	0	0	0
Distal endogenous spacing 32C	8		0	0	0	0	0	0	0	0	0	0	0	0	0	0	0	4	4	70	85	152	160	168	168	164	124	103	68	24	7	0	0	0	0	0	0	0	0	0	0	0	0
Distal endogenous spacing 17C	4		0	0	0	0	0	0	0	0	0	0	0	0	0	0	0	0	0	49	60	62	79	93	87	89	77	68	54	8	8	2	0	0	0	0	0	0	0	0	0	0	0
