# Supplementary material for: Shadow enhancers can suppress input transcription factor noise through distinct regulatory logic
Source: eLife. 2020 Aug 17;9:e59351. doi: 10.7554/eLife.59351 (PMC7556877; doi:10.7554/eLife.59351)
Supplement: Supplementary file 2. — Each row corresponds to a construct, named in column 42, and columns 1–41 correspond to that AP bin of the embryo. The value in each cell in columns 1–41 is the number of nuclei used for Bcd-GFP - MS2 slope correlation calculations in that AP bin for the indicated construct. The value in column 43 is the total number of independently imaged embryos for that construct. [file elife-59351-supp2.xls]

## Sheet: Sheet1
Construct	Number of independent embryos	AP Bin/Egg length	1 / 0%	2 / 2.5%	3 / 5%	4 / 7.5%	5 / 10%	6 / 12.5%`	7 / 15%	8 / 17.5%	9 / 20%	10 / 22.5%	11 / 25%	12 / 27.5%	13 / 30 %	14 / 32.5%	15 /35%	16 /37.5%	17 / 40%	18 / 42.5%	19 / 45 %	20 / 47.5%	21 / 50%	22 / 52.5%	23 / 55%	24 / 57.5%	25 / 60%	26 / 62.5%	27 / 65%	28 / 67.5%	29 / 70%	30 / 72.5%	31 / 75%	32 / 77.5%	33 / 80 %	24 / 82.5%	35 / 85%	36 / 87.5%	37 / 90%	38 / 92.5%	39 /95%	40 / 97.5%	41 / 100%
Shadow pair - BcdGFP	2		0	0	0	0	0	0	0	0	0	0	2	5	13	25	34	41	38	43	38	31	2	0	0	0	0	0	0	0	0	0	0	0	0	0	0	0	0	0	0	0	0
Distal - BcdGFP	3		0	0	0	0	0	0	0	0	0	0	0	0	13	22	26	48	56	58	40	34	36	26	8	0	0	0	0	0	0	0	0	0	0	0	0	0	0	0	0	0	0
