# Supplementary material for: Shadow enhancers can suppress input transcription factor noise through distinct regulatory logic
Source: eLife. 2020 Aug 17;9:e59351. doi: 10.7554/eLife.59351 (PMC7556877; doi:10.7554/eLife.59351)
Supplement: Supplementary file 3. — Each row corresponds to a construct, named in column 42, and columns 1–41 correspond to that AP bin of the embryo. The value in each cell in columns 1–41 is the number of single transcriptional spots used in calculations of burst size, frequency, and duration and CV in that AP bin for the given construct. The value in column 43 is the total number of independently imaged embryos for that construct. [file elife-59351-supp3.xls]

## Sheet: Sheet1
Construct	Number of independent embryos	AP Bin/Egg length	1 / 0%	2 / 2.5%	3 / 5%	4 / 7.5%	5 / 10%	6 / 12.5%`	7 / 15%	8 / 17.5%	9 / 20%	10 / 22.5%	11 / 25%	12 / 27.5%	13 / 30 %	14 / 32.5%	15 /35%	16 /37.5%	17 / 40%	18 / 42.5%	19 / 45 %	20 / 47.5%	21 / 50%	22 / 52.5%	23 / 55%	24 / 57.5%	25 / 60%	26 / 62.5%	27 / 65%	28 / 67.5%	29 / 70%	30 / 72.5%	31 / 75%	32 / 77.5%	33 / 80 %	24 / 82.5%	35 / 85%	36 / 87.5%	37 / 90%	38 / 92.5%	39 /95%	40 / 97.5%	41 / 100%
Distal	11		0	0	0	0	0	0	0	0	0	0	0	0	0	0	2	249	623	1038	1616	1710	1874	1929	1530	1551	1246	809	597	261	145	56	22	23	15	0	0	0	0	0	0	0	0
Proximal	11		0	0	0	0	0	0	0	0	0	53	54	70	37	18	115	181	479	996	1673	1613	1270	973	542	190	62	6	0	0	0	0	0	0	0	0	0	0	0	0	0	0	0
Shadow heterozygotes	12		0	0	0	0	0	0	0	0	0	0	0	0	0	8	20	269	668	1219	1625	2083	2121	1779	1476	1019	521	155	108	120	34	0	0	0	0	0	0	0	0	0	0	0	0
Duplicated Distal	8		0	0	0	0	0	0	0	0	0	0	0	0	0	0	0	76	249	586	1368	1280	1755	1775	1583	1508	1191	1013	717	294	94	83	0	0	0	0	0	0	0	0	0	0	0
Duplicated Proximal	10		0	0	0	0	0	0	0	0	0	0	0	0	20	12	20	114	521	1180	1551	1586	1471	1031	609	171	42	6	0	0	0	0	0	0	0	0	0	0	0	0	0	0	0
Shadow pair	11		0	0	0	0	0	0	0	0	25	33	36	43	27	19	41	181	1023	1477	2012	1842	2472	1550	1250	755	443	222	48	23	12	9	0	0	0	0	0	0	0	0	0	0	0
Distal 32C	6		0	0	0	0	0	0	0	0	0	0	0	0	0	6	27	88	398	664	800	1017	1190	708	580	436	287	291	166	135	117	34	1	0	0	0	0	0	0	0	0	0	0
Proximal 32C	7		0	0	0	0	0	0	0	0	0	0	0	0	0	1	109	226	593	958	1133	1092	1150	799	446	132	13	1	0	0	0	0	0	0	0	0	0	0	0	0	0	0	0
Shadow pair 32C	13		0	0	0	0	0	0	0	0	0	0	9	12	55	31	246	676	1219	1789	2051	2025	1842	1599	888	592	267	79	67	36	10	0	0	0	0	0	0	0	0	0	0	0	0
Duplicated proximal 32C	12		0	0	0	0	0	0	0	0	51	58	36	32	20	57	126	266	640	1199	1475	1455	1317	1012	710	307	31	13	0	2	0	1	0	0	0	0	0	0	0	0	0	0	0
Distal 17C	11		0	0	0	0	0	0	0	2	1	1	0	0	0	3	56	219	728	1373	1745	2056	2368	2094	1851	1375	1199	821	140	55	0	0	0	0	0	0	0	0	0	0	0	0	0
Duplicated distal 32C	8		0	0	0	0	0	0	0	0	0	0	0	0	0	0	6	35	373	701	1517	1349	1884	1475	1339	1278	815	707	438	308	97	0	0	0	0	0	0	0	0	0	0	0	0
Shadow pair 17C	5		0	0	0	0	0	0	0	0	0	0	0	0	0	10	134	261	392	753	1157	1102	1108	1038	922	677	296	43	1	1	0	0	0	0	0	0	0	0	0	0	0	0	0
Duplicated distal 17C	8		0	0	0	0	0	0	0	0	0	0	0	0	0	1	1	90	680	1269	1815	1752	1975	1829	1497	1151	1030	870	328	91	12	0	0	0	0	0	0	0	0	0	0	0	0
Proximal 17C	3		0	0	0	0	0	0	0	0	0	0	0	0	0	0	0	0	85	664	703	691	606	431	312	158	61	12	0	0	0	0	0	0	0	0	0	0	0	0	0	0	0
Duplicated proximal 17C	7		0	0	0	0	0	0	0	0	0	0	0	0	37	8	6	14	211	645	956	1079	922	778	445	43	0	1	0	0	0	0	0	0	0	0	0	0	0	0	0	0	0
Distal endogenous spacing	13		0	0	0	0	0	0	0	0	0	0	0	0	0	3	11	56	565	1548	2340	2852	2894	2063	1453	817	577	303	133	35	11	0	0	0	0	0	0	0	0	0	0	0	0
Distal endogenous spacing 32C	8		0	0	0	0	0	0	0	0	0	0	0	0	0	0	13	43	577	794	1409	1470	1467	1317	1169	825	699	486	178	70	1	0	0	0	0	0	0	0	0	0	0	0	0
Distal endogenous spacing 17C	5		0	0	0	0	0	0	0	0	0	0	0	0	0	0	0	0	384	577	609	762	888	908	849	683	538	364	162	96	61	32	14	29	0	0	0	0	0	0	0	0	0
